# Supplementary material for: Genome-scale modeling of Chinese hamster ovary cells by hybrid semi-parametric flux balance analysis
Source: Bioprocess Biosyst Eng. 2022 Oct 16;45(11):1889–904. doi: 10.1007/s00449-022-02795-9 (PMC9616788; doi:10.1007/s00449-022-02795-9)
Supplement: Supplementary file 2 — Supplementary file2 (ZIP 5 KB) [file 449_2022_2795_MOESM2_ESM.zip]

Archive with 2 entries (2 files):
- HybridFbaFun.m
- Toyexample.m
