# Supplementary material for: Genome-scale modeling of Chinese hamster ovary cells by hybrid semi-parametric flux balance analysis
Source: Bioprocess Biosyst Eng. 2022 Oct 16;45(11):1889–904. doi: 10.1007/s00449-022-02795-9 (PMC9616788; doi:10.1007/s00449-022-02795-9)
Supplement: Supplementary file 2 — Supplementary file2 (ZIP 5 KB) [file 449_2022_2795_MOESM2_ESM.zip › HybridFbaFun.m]

%
% Genome-Scale Modelling of Chinese Hamster Ovary Cells by Hybrid 
% Semi-Parametric Flux Balance Analysis
% 
% João R. C. Ramos1, Gil P. Oliveira1, Patrick Dumas2, Rui Oliveira1,*
% 
% 1LAQV REQUIMTE, Department of Chemistry, NOVA School of Science and Technology, 
% NOVA University Lisbon, Campus Caparica, P-2829-516 Caparica, Portugal
% 2GSK, 89 rue de l'Institut, 1330 Rixensart, Belgium
% 
% 
% *Corresponding author
% Rui Oliveira, Department of Chemistry, NOVA School of Science and Technology, 
% NOVA University Lisbon, Campus Caparica, P-2829-516 Caparica, Portugal, 
% Tel.: +351 212 948 356
% Email: rmo@fct.unl.pt
%
function [fval_hybrid, vopt_hybrid, scores_hybrid, rexch_hybrid, ...
    exitflag,output,lagrange]=HybridFbaFun(cflux,cscore,sint,sext,coeff,...
    mean_pca,sd_pca,lb_fluxes,ub_fluxes,lb_scores,ub_scores,...
    lb_rexch, ub_rexch, opts, RelFac)
%
% INPUT VARIABLES:
%
% 'cflux' -   vector with dim(v)=q; sets the objective function with respect
%             fluxes; +1 = max/ -1 = min
%
% 'cscore' -  vector with dim=NPC; sets the objective function with 
%             respect of scores; +1 = max/-1 = min
%
% 'sint' -    intracellular stoichiometric matrix with dimension 
%             (m x q); m = # of intracellular metabolites 
%
% 'sext' -    extracellular stoichiometric matrix with dimension 
%             (next x q); next = # of extracellular metabolites 
%
% 'coeff'-    matrix of loadings calaculated by PCA with dimension 
%             (next x NPC) 
%
% 'mean_pca','sd_pca' - vectors with dim = (next x 1) with the scalling
%             factors applied to normalize the data for PCA
%
% 'lb_fluxes','ub_fluxes' - vectors with dim = q with upper and lower
%             bounds of fluxes
%
% 'lb_scores','ub_scores' - vectors with dim = NPC with upper and lower
%             bounds of PCA scores
%
% 'lb_rexch','ub_rexch' - vectors with dim = next with upper and lower
%             bounds of exchange fluxes
%
% 'opts' -    choses the FBA method as'Standard' (default) or   
%             'Parsimonious'
%
% 'RelaxFac' - sets the relative weight of PCA/FBA constraints. 
%              With RelaxFac = 0, the linear PCA constraints are obeyed 
%              without relaxation. RelaxFac = 1 (default) sets the
%              relaxation to the PCA model error +/- 1 sd_pca. 
%              Relaxfac = Inf eliminates the PCA linear constraints
%
% OUTPUTS:
%
% 'fval_hybrid' - sclar with the final objective function value
%
% 'vopt_hybrid' - vector with dim=q with the optimal value of fluxes
%
% 'scores_hybrid' - vector with dim=NPC with the optimal value of scores 
%
% 'rexch_hybrid' -vector with dim = next with the optimal values of exchange rates
%
% 'exitflag'- direct output of linprog function; 1 = success  
%
% 'output'- direct output of linprog function with optimization info  
%
% 'lagrange'- direct output of linprog function; Lagrange multipliers  
%             of all constraints for shadow price analysis
%

if nargin<14
    opts='Standard';   %'Parsimonious'  'Standard'
    RelFac=0;
elseif nargin<15
    RelFac=0;
end

%initialize variables......................................................
nrxns = size(sint,2);

%initialize variables......................................................
NPC = numel(cscore);

% for PCA constraints......................................................
if NPC >0
    coeff_norm = coeff.*sd_pca;
else
    coeff_norm=[];
end

% Lower/upper bounds of degrees of freedom.................................
% metabolic fluxes
ub=ub_fluxes;
lb=lb_fluxes;

%scores
if NPC > 0
    if isempty(lb_scores)
         lbhyb =[lb; - ones(NPC,1)*1000];
         ubhyb =[ub; + ones(NPC,1)*1000];
    elseif isempty(ub_scores)
         lbhyb =[lb; - ones(NPC,1)*1000];
         ubhyb =[ub; + ones(NPC,1)*1000];     
    else
         lbhyb =[lb; lb_scores];
         ubhyb =[ub; ub_scores];
    end
else
    lbhyb =lb;
    ubhyb =ub;
end

% objective function......................................................
if NPC>0
    chyb = [-cflux, -cscore];
else
    chyb = -cflux;
end


if NPC == 0 % Standard FBA#############################################

    % equality constraints.................................................
    Aeq = sint;
    beq = zeros(size(sint,1),1);

    %inequality constraints................................................
    A=[  sext;...
        -sext];
    b=[  ub_rexch;...
        -lb_rexch];

elseif RelFac == 0 % version 1 - equality PCA constraints##################
   
    % equality constraints.................................................
    Aeq = [sint,   zeros(size(sint,1),NPC);...
           sext,  -coeff_norm];
    beq = [zeros(size(sint,1),1);...
           mean_pca];

    %inequality constraints................................................
    A=[  sext, zeros(size(sext,1),NPC);...
        -sext, zeros(size(sext,1),NPC)];
    b=[  ub_rexch;...
        -lb_rexch];
      
else  % version 2 - inequality PCA constraints#############################
   
    % equality constraints.................................................
 
    Aeq = [sint,    zeros(size(sint,1),NPC)];
    beq = [zeros(size(sint,1),1)];

     %inequality constraints...............................................
    A=[  sext, zeros(size(sext,1),NPC);...
         -sext, zeros(size(sext,1),NPC);...
         sext,  -coeff_norm;...
         -sext,  coeff_norm];

    %relaxation of PCA bounds
    %PCABounds = [mean_pca*(1-RelFac), mean_pca*(1+RelFac)]; 
    PCABounds = [mean_pca-RelFac*sd_pca, mean_pca+RelFac*sd_pca]; 

    b=[   ub_rexch;...
         -lb_rexch;...
          max(PCABounds,[],2);...
         -min(PCABounds,[],2)];
end

switch opts
case 'Standard'
     % do standard hybrid FBA.............................................
    options = optimoptions('linprog','Algorithm','dual-simplex',...
         'MaxIter',50000,'Display','iter','ConstraintTolerance',1e-9); 
    [xfinal,fval_hybrid,exitflag,output,lagrange]=linprog(chyb,A,b,Aeq,beq,...
         lbhyb,ubhyb,[],options);
case 'Parsimonious'
     % do parsimonious hybrid FBA.............................................
     options = optimoptions('quadprog','Display','iter',...
        'MaxIter',50000,'ConstraintTolerance',1e-9);
     H=diag([ones(1,size(sint,2)),zeros(1,NPC)])/1e4;  
     [xfinal,fval_hybrid,exitflag,output,lagrange] = quadprog(H,chyb,A,b,Aeq,beq,...
         lbhyb,ubhyb,[],options);
end

% final optimal results
vopt_hybrid = xfinal(1:nrxns);
scores_hybrid = xfinal(nrxns+1:end);
rexch_hybrid = sext*vopt_hybrid;
fval_hybrid = chyb*xfinal;

end
