# Supplementary material for: Genome-scale modeling of Chinese hamster ovary cells by hybrid semi-parametric flux balance analysis
Source: Bioprocess Biosyst Eng. 2022 Oct 16;45(11):1889–904. doi: 10.1007/s00449-022-02795-9 (PMC9616788; doi:10.1007/s00449-022-02795-9)
Supplement: Supplementary file 2 — Supplementary file2 (ZIP 5 KB) [file 449_2022_2795_MOESM2_ESM.zip › Toyexample.m]

%
% Genome-Scale Modelling of Chinese Hamster Ovary Cells by Hybrid 
% Semi-Parametric Flux Balance Analysis
% 
% João R. C. Ramos1, Gil P. Oliveira1, Patrick Dumas2, Rui Oliveira1,*
% 
% 1LAQV REQUIMTE, Department of Chemistry, NOVA School of Science and Technology, 
% NOVA University Lisbon, Campus Caparica, P-2829-516 Caparica, Portugal
% 2GSK, 89 rue de l'Institut, 1330 Rixensart, Belgium
% 
% 
% *Corresponding author
% Rui Oliveira, Department of Chemistry, NOVA School of Science and Technology, 
% NOVA University Lisbon, Campus Caparica, P-2829-516 Caparica, Portugal, 
% Tel.: +351 212 948 356
% Email: rmo@fct.unl.pt
%


% This code implements the toy example ------------------------------------

% level of gaussian noise in the exchange flux values
EErr = 0.2; % free parameter 

% intracellular stoichiometric matrix
Sint=   [1  -1   0   0   0   0   0;...    %A 
         0   1  -1   0  -1   0   0;...    %B
         0   0   1  -1   0   0   0;...    %C
         0   0   0   0  -1   0   1;...    %D
         0   0   0   0   1  -1   0];...   %E
   
% extracellular stoichiometric matrix
Sext=   [-1  0   0   0   0   0   0;...    %A[e] 
          0  0   0   1   0   0   0;...    %C[e]
          0  0   0   0   0   0   -1;...    %D[e]
          0  0   0   0   0   1   0];...   %E[e]


% experiments simulation ----
v = [];
for v1=0:0.5:10
    v6 = 0.5*v1;     
    vb =[v1;v6];
    Sb = Sint(:,[1 6]);
    Su = Sint(:,[2 3 4 5 7]);
    vu = -inv(Su)*Sb*vb;
    v(end+1,1)=v1;
    v(end,6)=v6;
    v(end,[2 3 4 5 7])=vu';
end
rexch = v*Sext';

% add Gaussian noise -----
rng('default');
rexchn = rexch.*(1 + randn(size(rexch))*EErr);
data=[v,rexchn];
save('toydata.txt','data','-ascii') 

%PCA of exchange flux data ----
mean_pca = mean(rexchn);
sd_pca = std(rexchn);
rexch_norm=(rexchn-mean_pca)./sd_pca; %normalize experimental data
nscores=2;
[wcoeff,score,~,~,EXPLAINED1,mu1] = pca(rexch_norm,'NumComponents',nscores,'Algorithm','svd','Centered',false);
coeff=wcoeff;
expvar1=cumsum(EXPLAINED1(1:nscores));
%plot PCA
figure('units','normalized','outerposition',[0 0.1 0.6*59.4/84.1 0.75*2 ])
subplot(1,2,1)
b=bar(1:nscores,EXPLAINED1(1:nscores));hold on
xtips1 = b(1).XEndPoints;ytips1 = b(1).YEndPoints;labels1 = num2str(EXPLAINED1(1:nscores),'%.1f%%');ylim([0 max(ytips1)]*1.15)
text(xtips1,ytips1,labels1,'HorizontalAlignment','center',...
    'VerticalAlignment','bottom','FontSize', 10)
xlabel('Principal Components #','FontSize', 10,'FontWeight','bold')
ylabel('Explained variance (%)','FontSize', 10,'FontWeight','bold')
yyaxis right
plot(1:nscores,expvar1,'o-','LineWidth',4,'Color','k','MarkerSize',12);hold on;
set(gca,'ycolor','k');
ylabel('Cumulative explained variance (%)','FontSize', 10,'FontWeight','bold');
ylim([0 100])
set(gca,'FontSize',16)
subplot(1,2,2)
biplot(coeff(:,[1 2]),'scores',score(:,[1 2]),'varlabels',{'A[e]','C[e]','D[e]','E[e]'})


% Standard FBA versus HybridFBA -----------------------------------

%objective function - maximize v6
cflux = [0 0 0 0 0 1 0];
cscore = [0 0];

%lower/upper bounds of fluzes - all reactions irreversible
lb_fluxes=zeros(7,1);
ub_fluxes=ones(7,1)*1000;

%lower/upper bounds scores
lb_scores=-1000*ones(nscores,1);
ub_scores=+1000*ones(nscores,1);

%lower/upper bounds of exchange fluxes
lb_rexch=[-1000; -1000;  -1000; -1000];
ub_rexch=[1000;    1000;  1000; 1000];

%initialization of variables
vfba = zeros(size(rexch,1),7);
vhfba = zeros(size(rexch,1),7);
for i=1:size(rexch,1)
    
    % measurement constraint
    lb_rexch(1)=rexch(i,1);    
    ub_rexch(1)=rexch(i,1);    

    % FBA-----------------
    RelFac = 0;
    nscores = 0;
    [fval_hybrid, vopt_hybrid, scores_hybrid, rexch_hybrid, ...
        exitflag,output]=HybridFbaFun(cflux,cscore(1:nscores), Sint,Sext,coeff(:,1:nscores),mean_pca',...
        sd_pca',lb_fluxes,ub_fluxes,lb_scores(1:nscores),ub_scores(1:nscores),lb_rexch, ub_rexch, 'Standard', RelFac);
    vfba(i,:)=vopt_hybrid';
    
    % HybridFBA----------
    nscores = 1;
    RelFac = EErr*1.3;
    [fval_hybrid, vopt_hybrid, scores_hybrid, rexch_hybrid, ...
        exitflag,output]=HybridFbaFun(cflux,cscore(1:nscores),Sint,Sext,coeff(:,1:nscores),mean_pca',...
        sd_pca',lb_fluxes,ub_fluxes,lb_scores(1:nscores),ub_scores(1:nscores),lb_rexch, ub_rexch, 'Standard', RelFac);
    vhfba(i,:)=vopt_hybrid';
    
    %plot results of batches individually
    figure
    bar([v(i,:);vhfba(i,:);vfba(i,:)]')
    legend('True','HybridFBA','FBA', 'Location', 'best')
    ylabel('Flux value')
    xlabel('Reaction #')
    ylim([0 10])
end

%plot all results tigether
figure
plot(v,vfba,'o',reshape(v,1,numel(v)),reshape(vfba,1,numel(vfba)),'w.')
ylabel('predicted')
xlabel('true')
title('FBA')
legend('v1','v2','v3','v4','v5','v6','v7')
figure
plot(v,vhfba,'o',reshape(v,1,numel(v)),reshape(vhfba,1,numel(vhfba)),'w.')
ylabel('predicted')
xlabel('true')
title('HybridFBA')
legend('v1','v2','v3','v4','v5','v6','v7')
